# Supplementary material for: Intestinal microbiota development and gestational age in preterm neonates
Source: Sci Rep. 2018 Feb 6;8:2453. doi: 10.1038/s41598-018-20827-x (PMC5802739; doi:10.1038/s41598-018-20827-x)
Supplement: Supplementary file 2 — Supplementary Table 1 [file 41598_2018_20827_MOESM2_ESM.xlsx]

## Sheet: Sheet1
ID	age	sex	BirthMode	BirthWeight	APGAR_1min	APGAR_5min	PrenatalSteroids	GA	Hospital	weight.grams	SGA36wk	SGAbirth	zchange36wk	zchangeDOL29	SGADOL29	z.HO.36wk	z.HO.birth	HeadBirth	Head36wk	HeadGrowth
1001	5	female	Vaginal	791	4	6	yes	26	Rikshospitalet	700.8	0	AGA	z-score change < 0	-1.26531	1	-1.1	-0.3	Small	Small	-0.8
1001	15	female	Vaginal	791	4	6	yes	26	Rikshospitalet	818.4	0	AGA	z-score change < 0	-1.26531	1	-1.1	-0.3	Small	Small	-0.8
1001	20	female	Vaginal	791	4	6	yes	26	Rikshospitalet	903	0	AGA	z-score change < 0	-1.26531	1	-1.1	-0.3	Small	Small	-0.8
1002	5	female	C-section	825	6	8	yes	25.86	Rikshospitalet	690.6	1	AGA	z-score change < 0	-1.50868	1	0	0.3	Normal	Small	-0.3
1002	15	female	C-section	825	6	8	yes	25.86	Rikshospitalet	847.2	1	AGA	z-score change < 0	-1.50868	1	0	0.3	Normal	Small	-0.3
1002	20	female	C-section	825	6	8	yes	25.86	Rikshospitalet	923.4	1	AGA	z-score change < 0	-1.50868	1	0	0.3	Normal	Small	-0.3
1002	25	female	C-section	825	6	8	yes	25.86	Rikshospitalet	1012.4	1	AGA	z-score change < 0	-1.50868	1	0	0.3	Normal	Small	-0.3
1002	35	female	C-section	825	6	8	yes	25.86	Rikshospitalet	1213.8	1	AGA	z-score change < 0	-1.50868	1	0	0.3	Normal	Small	-0.3
1002	45	female	C-section	825	6	8	yes	25.86	Rikshospitalet	1570.2	1	AGA	z-score change < 0	-1.50868	1	0	0.3	Normal	Small	-0.3
1003	5	male	C-section	1035	9	10	yes	32.86	Rikshospitalet	1173.8	1	SGA	z-score change >= 0	0.634737	1	-0.8	-1.7	Small	Small	0.9
1003	10	male	C-section	1035	9	10	yes	32.86	Rikshospitalet	1400	1	SGA	z-score change >= 0	0.634737	1	-0.8	-1.7	Small	Small	0.9
1003	20	male	C-section	1035	9	10	yes	32.86	Rikshospitalet	1668.2	1	SGA	z-score change >= 0	0.634737	1	-0.8	-1.7	Small	Small	0.9
1003	25	male	C-section	1035	9	10	yes	32.86	Rikshospitalet	1832.2	1	SGA	z-score change >= 0	0.634737	1	-0.8	-1.7	Small	Small	0.9
1003	30	male	C-section	1035	9	10	yes	32.86	Rikshospitalet	2008	1	SGA	z-score change >= 0	0.634737	1	-0.8	-1.7	Small	Small	0.9
1004	5	female	C-section	979	9	10	yes	30	Rikshospitalet	964.4	1	SGA	z-score change < 0	-0.625	1	-0.4	-0.7	Small	Small	0.3
1004	15	female	C-section	979	9	10	yes	30	Rikshospitalet	1175.8	1	SGA	z-score change < 0	-0.625	1	-0.4	-0.7	Small	Small	0.3
1004	25	female	C-section	979	9	10	yes	30	Rikshospitalet	1407	1	SGA	z-score change < 0	-0.625	1	-0.4	-0.7	Small	Small	0.3
1004	35	female	C-section	979	9	10	yes	30	Rikshospitalet	1698	1	SGA	z-score change < 0	-0.625	1	-0.4	-0.7	Small	Small	0.3
1005	5	male	C-section	1010	8	8	yes	26.71	Rikshospitalet	1012	0	AGA	z-score change < 0	-1.17954	1	0.9	1.2	Normal	Normal	-0.3
1005	10	male	C-section	1010	8	8	yes	26.71	Rikshospitalet	1029.2	0	AGA	z-score change < 0	-1.17954	1	0.9	1.2	Normal	Normal	-0.3
1005	15	male	C-section	1010	8	8	yes	26.71	Rikshospitalet	1061.6	0	AGA	z-score change < 0	-1.17954	1	0.9	1.2	Normal	Normal	-0.3
1005	20	male	C-section	1010	8	8	yes	26.71	Rikshospitalet	1161.9	0	AGA	z-score change < 0	-1.17954	1	0.9	1.2	Normal	Normal	-0.3
1005	30	male	C-section	1010	8	8	yes	26.71	Rikshospitalet	1260.6	0	AGA	z-score change < 0	-1.17954	1	0.9	1.2	Normal	Normal	-0.3
1005	35	male	C-section	1010	8	8	yes	26.71	Rikshospitalet	NA	0	AGA	z-score change < 0	-1.17954	1	0.9	1.2	Normal	Normal	-0.3
1005	40	male	C-section	1010	8	8	yes	26.71	Rikshospitalet	NA	0	AGA	z-score change < 0	-1.17954	1	0.9	1.2	Normal	Normal	-0.3
1005	25	male	C-section	1010	8	8	yes	26.71	Rikshospitalet	1260.6	0	AGA	z-score change < 0	-1.17954	1	0.9	1.2	Normal	Normal	-0.3
1005	60	male	C-section	1010	8	8	yes	26.71	Rikshospitalet	NA	0	AGA	z-score change < 0	-1.17954	1	0.9	1.2	Normal	Normal	-0.3
1007	5	male	C-section	874	7	9	yes	32.14	Rikshospitalet	912.6	1	SGA	z-score change >= 0	0.231457	1	-0.7	-2.3	Small	Small	1.6
1007	10	male	C-section	874	7	9	yes	32.14	Rikshospitalet	984	1	SGA	z-score change >= 0	0.231457	1	-0.7	-2.3	Small	Small	1.6
1007	20	male	C-section	874	7	9	yes	32.14	Rikshospitalet	1220	1	SGA	z-score change >= 0	0.231457	1	-0.7	-2.3	Small	Small	1.6
1007	30	male	C-section	874	7	9	yes	32.14	Rikshospitalet	1626.8	1	SGA	z-score change >= 0	0.231457	1	-0.7	-2.3	Small	Small	1.6
1007	40	male	C-section	874	7	9	yes	32.14	Rikshospitalet	1930	1	SGA	z-score change >= 0	0.231457	1	-0.7	-2.3	Small	Small	1.6
1008	0	male	Vaginal	1034	NA	NA	yes	27.29	Rikshospitalet	964	NA	AGA	NA	NA	NA	NA	0.2	Normal	NA	NA
1008	10	male	Vaginal	1034	NA	NA	yes	27.29	Rikshospitalet	1007.8	NA	AGA	NA	NA	NA	NA	0.2	Normal	NA	NA
1010	0	male	C-section	1083	9	9	yes	26.14	Rikshospitalet	1028.5	0	AGA	z-score change < 0	-1.21211	0	1.4	0.9	Normal	Normal	0.5
1010	15	male	C-section	1083	9	9	yes	26.14	Rikshospitalet	1276.3	0	AGA	z-score change < 0	-1.21211	0	1.4	0.9	Normal	Normal	0.5
1010	20	male	C-section	1083	9	9	yes	26.14	Rikshospitalet	1389.5	0	AGA	z-score change < 0	-1.21211	0	1.4	0.9	Normal	Normal	0.5
1010	30	male	C-section	1083	9	9	yes	26.14	Rikshospitalet	1732	0	AGA	z-score change < 0	-1.21211	0	1.4	0.9	Normal	Normal	0.5
1010	35	male	C-section	1083	9	9	yes	26.14	Rikshospitalet	1967	0	AGA	z-score change < 0	-1.21211	0	1.4	0.9	Normal	Normal	0.5
1010	40	male	C-section	1083	9	9	yes	26.14	Rikshospitalet	2212	0	AGA	z-score change < 0	-1.21211	0	1.4	0.9	Normal	Normal	0.5
1010	45	male	C-section	1083	9	9	yes	26.14	Rikshospitalet	2403.1	0	AGA	z-score change < 0	-1.21211	0	1.4	0.9	Normal	Normal	0.5
1010	55	male	C-section	1083	9	9	yes	26.14	Rikshospitalet	2800	0	AGA	z-score change < 0	-1.21211	0	1.4	0.9	Normal	Normal	0.5
1010	60	male	C-section	1083	9	9	yes	26.14	Rikshospitalet	2956.25	0	AGA	z-score change < 0	-1.21211	0	1.4	0.9	Normal	Normal	0.5
1011	0	male	C-section	1149	8	9	yes	28.86	Rikshospitalet	1113	1	AGA	z-score change < 0	-0.454352	1	0.6	0.4	Normal	Normal	0.2
1011	20	male	C-section	1149	8	9	yes	28.86	Rikshospitalet	1476	1	AGA	z-score change < 0	-0.454352	1	0.6	0.4	Normal	Normal	0.2
1011	25	male	C-section	1149	8	9	yes	28.86	Rikshospitalet	1646.2	1	AGA	z-score change < 0	-0.454352	1	0.6	0.4	Normal	Normal	0.2
1011	35	male	C-section	1149	8	9	yes	28.86	Rikshospitalet	2122	1	AGA	z-score change < 0	-0.454352	1	0.6	0.4	Normal	Normal	0.2
1011	40	male	C-section	1149	8	9	yes	28.86	Rikshospitalet	2175	1	AGA	z-score change < 0	-0.454352	1	0.6	0.4	Normal	Normal	0.2
1012	0	male	Vaginal	1309	4	6	yes	29.86	Rikshospitalet	1222.75	1	AGA	z-score change < 0	-1.11494	1	0.7	0.8	Normal	Normal	-0.1
1012	5	male	Vaginal	1309	4	6	yes	29.86	Rikshospitalet	1222.75	1	AGA	z-score change < 0	-1.11494	1	0.7	0.8	Normal	Normal	-0.1
1012	10	male	Vaginal	1309	4	6	yes	29.86	Rikshospitalet	1237.2	1	AGA	z-score change < 0	-1.11494	1	0.7	0.8	Normal	Normal	-0.1
1012	15	male	Vaginal	1309	4	6	yes	29.86	Rikshospitalet	1353.4	1	AGA	z-score change < 0	-1.11494	1	0.7	0.8	Normal	Normal	-0.1
1012	20	male	Vaginal	1309	4	6	yes	29.86	Rikshospitalet	1432	1	AGA	z-score change < 0	-1.11494	1	0.7	0.8	Normal	Normal	-0.1
1012	25	male	Vaginal	1309	4	6	yes	29.86	Rikshospitalet	1599	1	AGA	z-score change < 0	-1.11494	1	0.7	0.8	Normal	Normal	-0.1
1012	35	male	Vaginal	1309	4	6	yes	29.86	Rikshospitalet	1948.6	1	AGA	z-score change < 0	-1.11494	1	0.7	0.8	Normal	Normal	-0.1
1012	40	male	Vaginal	1309	4	6	yes	29.86	Rikshospitalet	2098	1	AGA	z-score change < 0	-1.11494	1	0.7	0.8	Normal	Normal	-0.1
1012	45	male	Vaginal	1309	4	6	yes	29.86	Rikshospitalet	2300.2	1	AGA	z-score change < 0	-1.11494	1	0.7	0.8	Normal	Normal	-0.1
1013	10	male	Vaginal	804	2	5	yes	25	Rikshospitalet	806	0	AGA	z-score change < 0	-1.6994	1	0.1	-0.3	Small	Normal	0.4
1013	25	male	Vaginal	804	2	5	yes	25	Rikshospitalet	931.2	0	AGA	z-score change < 0	-1.6994	1	0.1	-0.3	Small	Normal	0.4
1013	35	male	Vaginal	804	2	5	yes	25	Rikshospitalet	1108.6	0	AGA	z-score change < 0	-1.6994	1	0.1	-0.3	Small	Normal	0.4
1013	40	male	Vaginal	804	2	5	yes	25	Rikshospitalet	1191.4	0	AGA	z-score change < 0	-1.6994	1	0.1	-0.3	Small	Normal	0.4
1013	50	male	Vaginal	804	2	5	yes	25	Rikshospitalet	1612.2	0	AGA	z-score change < 0	-1.6994	1	0.1	-0.3	Small	Normal	0.4
1013	55	male	Vaginal	804	2	5	yes	25	Rikshospitalet	1854.6	0	AGA	z-score change < 0	-1.6994	1	0.1	-0.3	Small	Normal	0.4
1013	60	male	Vaginal	804	2	5	yes	25	Rikshospitalet	2088.6	0	AGA	z-score change < 0	-1.6994	1	0.1	-0.3	Small	Normal	0.4
1015	0	female	Vaginal	1244	7	8	yes	30	Rikshospitalet	1197.5	1	AGA	z-score change < 0	-0.516293	1	-1.3	-1	Small	Small	-0.3
1015	15	female	Vaginal	1244	7	8	yes	30	Rikshospitalet	1541	1	AGA	z-score change < 0	-0.516293	1	-1.3	-1	Small	Small	-0.3
1015	35	female	Vaginal	1244	7	8	yes	30	Rikshospitalet	NA	1	AGA	z-score change < 0	-0.516293	1	-1.3	-1	Small	Small	-0.3
1016	5	female	Vaginal	1030	5	8	yes	27.86	Rikshospitalet	881.6	1	AGA	z-score change < 0	-0.653092	0	-0.5	1.3	Normal	Small	-1.8
1016	20	female	Vaginal	1030	5	8	yes	27.86	Rikshospitalet	1315.2	1	AGA	z-score change < 0	-0.653092	0	-0.5	1.3	Normal	Small	-1.8
1016	30	female	Vaginal	1030	5	8	yes	27.86	Rikshospitalet	1688.4	1	AGA	z-score change < 0	-0.653092	0	-0.5	1.3	Normal	Small	-1.8
1016	35	female	Vaginal	1030	5	8	yes	27.86	Rikshospitalet	2026	1	AGA	z-score change < 0	-0.653092	0	-0.5	1.3	Normal	Small	-1.8
1016	50	female	Vaginal	1030	5	8	yes	27.86	Rikshospitalet	NA	1	AGA	z-score change < 0	-0.653092	0	-0.5	1.3	Normal	Small	-1.8
1016	55	female	Vaginal	1030	5	8	yes	27.86	Rikshospitalet	NA	1	AGA	z-score change < 0	-0.653092	0	-0.5	1.3	Normal	Small	-1.8
2001	15	male	C-section	1200	7	9	yes	33.57	Ulleval	1566	1	SGA	z-score change >= 0	-0.121833	1	-0.8	-0.8	Small	Small	0
2001	20	male	C-section	1200	7	9	yes	33.57	Ulleval	1706	1	SGA	z-score change >= 0	-0.121833	1	-0.8	-0.8	Small	Small	0
2001	25	male	C-section	1200	7	9	yes	33.57	Ulleval	1803.75	1	SGA	z-score change >= 0	-0.121833	1	-0.8	-0.8	Small	Small	0
2102	15	female	C-section	970	3	6	yes	27.86	Ulleval	1114.2	0	AGA	z-score change >= 0	-0.375901	0	1.1	0.2	Normal	Normal	0.9
2102	30	female	C-section	970	3	6	yes	27.86	Ulleval	1706.2	0	AGA	z-score change >= 0	-0.375901	0	1.1	0.2	Normal	Normal	0.9
2102	35	female	C-section	970	3	6	yes	27.86	Ulleval	1967	0	AGA	z-score change >= 0	-0.375901	0	1.1	0.2	Normal	Normal	0.9
2102	45	female	C-section	970	3	6	yes	27.86	Ulleval	2412	0	AGA	z-score change >= 0	-0.375901	0	1.1	0.2	Normal	Normal	0.9
2202	15	female	C-section	834	7	8	yes	27.86	Ulleval	1027.2	0	SGA	z-score change >= 0	-0.330317	1	0.7	-0.2	Small	Normal	0.9
2202	20	female	C-section	834	7	8	yes	27.86	Ulleval	1114.8	0	SGA	z-score change >= 0	-0.330317	1	0.7	-0.2	Small	Normal	0.9
2202	35	female	C-section	834	7	8	yes	27.86	Ulleval	1679	0	SGA	z-score change >= 0	-0.330317	1	0.7	-0.2	Small	Normal	0.9
2202	45	female	C-section	834	7	8	yes	27.86	Ulleval	2096	0	SGA	z-score change >= 0	-0.330317	1	0.7	-0.2	Small	Normal	0.9
2202	55	female	C-section	834	7	8	yes	27.86	Ulleval	2419	0	SGA	z-score change >= 0	-0.330317	1	0.7	-0.2	Small	Normal	0.9
2003	5	male	C-section	571	3	7	yes	24	Ulleval	578.4	0	AGA	z-score change >= 0	0.0415238	0	-0.4	0	Small	Small	-0.4
2003	10	male	C-section	571	3	7	yes	24	Ulleval	578.4	0	AGA	z-score change >= 0	0.0415238	0	-0.4	0	Small	Small	-0.4
2003	40	male	C-section	571	3	7	yes	24	Ulleval	1310	0	AGA	z-score change >= 0	0.0415238	0	-0.4	0	Small	Small	-0.4
2003	55	male	C-section	571	3	7	yes	24	Ulleval	1888.8	0	AGA	z-score change >= 0	0.0415238	0	-0.4	0	Small	Small	-0.4
2104	10	male	C-section	1134	8	5	yes	28	Ulleval	1100.6	1	AGA	z-score change < 0	-1.15924	1	-0.5	0.1	Normal	Small	-0.6
2104	20	male	C-section	1134	8	5	yes	28	Ulleval	1312.4	1	AGA	z-score change < 0	-1.15924	1	-0.5	0.1	Normal	Small	-0.6
2104	35	male	C-section	1134	8	5	yes	28	Ulleval	1790	1	AGA	z-score change < 0	-1.15924	1	-0.5	0.1	Normal	Small	-0.6
2204	0	male	C-section	1170	5	9	yes	28	Ulleval	1164.88	0	AGA	z-score change < 0	-1.27269	1	0.1	0.8	Normal	Normal	-0.7
2204	5	male	C-section	1170	5	9	yes	28	Ulleval	1173.4	0	AGA	z-score change < 0	-1.27269	1	0.1	0.8	Normal	Normal	-0.7
2204	10	male	C-section	1170	5	9	yes	28	Ulleval	1203.2	0	AGA	z-score change < 0	-1.27269	1	0.1	0.8	Normal	Normal	-0.7
2204	20	male	C-section	1170	5	9	yes	28	Ulleval	1343	0	AGA	z-score change < 0	-1.27269	1	0.1	0.8	Normal	Normal	-0.7
2204	35	male	C-section	1170	5	9	yes	28	Ulleval	1806	0	AGA	z-score change < 0	-1.27269	1	0.1	0.8	Normal	Normal	-0.7
2005	5	female	C-section	465	4	7	yes	25.14	Ulleval	478.6	1	SGA	z-score change >= 0	-0.161752	1	0.7	-0.7	Small	Normal	1.4
2005	10	female	C-section	465	4	7	yes	25.14	Ulleval	620.8	1	SGA	z-score change >= 0	-0.161752	1	0.7	-0.7	Small	Normal	1.4
2005	15	female	C-section	465	4	7	yes	25.14	Ulleval	620.8	1	SGA	z-score change >= 0	-0.161752	1	0.7	-0.7	Small	Normal	1.4
2005	20	female	C-section	465	4	7	yes	25.14	Ulleval	622.4	1	SGA	z-score change >= 0	-0.161752	1	0.7	-0.7	Small	Normal	1.4
2005	25	female	C-section	465	4	7	yes	25.14	Ulleval	707	1	SGA	z-score change >= 0	-0.161752	1	0.7	-0.7	Small	Normal	1.4
2005	35	female	C-section	465	4	7	yes	25.14	Ulleval	797.8	1	SGA	z-score change >= 0	-0.161752	1	0.7	-0.7	Small	Normal	1.4
2005	40	female	C-section	465	4	7	yes	25.14	Ulleval	920.2	1	SGA	z-score change >= 0	-0.161752	1	0.7	-0.7	Small	Normal	1.4
2005	45	female	C-section	465	4	7	yes	25.14	Ulleval	1121	1	SGA	z-score change >= 0	-0.161752	1	0.7	-0.7	Small	Normal	1.4
2005	55	female	C-section	465	4	7	yes	25.14	Ulleval	NA	1	SGA	z-score change >= 0	-0.161752	1	0.7	-0.7	Small	Normal	1.4
2006	15	male	C-section	910	2	4	yes	25.86	Ulleval	1311	0	AGA	z-score change < 0	-0.215555	0	0.2	0.6	Normal	Normal	-0.4
2006	35	male	C-section	910	2	4	yes	25.86	Ulleval	NA	0	AGA	z-score change < 0	-0.215555	0	0.2	0.6	Normal	Normal	-0.4
2006	45	male	C-section	910	2	4	yes	25.86	Ulleval	NA	0	AGA	z-score change < 0	-0.215555	0	0.2	0.6	Normal	Normal	-0.4
2006	55	male	C-section	910	2	4	yes	25.86	Ulleval	NA	0	AGA	z-score change < 0	-0.215555	0	0.2	0.6	Normal	Normal	-0.4
2006	60	male	C-section	910	2	4	yes	25.86	Ulleval	NA	0	AGA	z-score change < 0	-0.215555	0	0.2	0.6	Normal	Normal	-0.4
2007	5	male	C-section	1365	6	9	yes	31.57	Ulleval	1383.6	1	SGA	z-score change < 0	-0.198408	1	-1.1	-0.6	Small	Small	-0.5
2007	10	male	C-section	1365	6	9	yes	31.57	Ulleval	1418	1	SGA	z-score change < 0	-0.198408	1	-1.1	-0.6	Small	Small	-0.5
2007	20	male	C-section	1365	6	9	yes	31.57	Ulleval	1718	1	SGA	z-score change < 0	-0.198408	1	-1.1	-0.6	Small	Small	-0.5
2007	25	male	C-section	1365	6	9	yes	31.57	Ulleval	1903.75	1	SGA	z-score change < 0	-0.198408	1	-1.1	-0.6	Small	Small	-0.5
2007	30	male	C-section	1365	6	9	yes	31.57	Ulleval	NA	1	SGA	z-score change < 0	-0.198408	1	-1.1	-0.6	Small	Small	-0.5
2108	0	female	Vaginal	790	7	8	yes	25	Ulleval	728.75	0	AGA	z-score change < 0	-0.0491597	0	0.5	1	Normal	Normal	-0.5
2108	5	female	Vaginal	790	7	8	yes	25	Ulleval	941.6	0	AGA	z-score change < 0	-0.0491597	0	0.5	1	Normal	Normal	-0.5
2108	10	female	Vaginal	790	7	8	yes	25	Ulleval	941.6	0	AGA	z-score change < 0	-0.0491597	0	0.5	1	Normal	Normal	-0.5
2108	20	female	Vaginal	790	7	8	yes	25	Ulleval	1169.8	0	AGA	z-score change < 0	-0.0491597	0	0.5	1	Normal	Normal	-0.5
2108	25	female	Vaginal	790	7	8	yes	25	Ulleval	1274	0	AGA	z-score change < 0	-0.0491597	0	0.5	1	Normal	Normal	-0.5
2108	35	female	Vaginal	790	7	8	yes	25	Ulleval	1550.2	0	AGA	z-score change < 0	-0.0491597	0	0.5	1	Normal	Normal	-0.5
2108	40	female	Vaginal	790	7	8	yes	25	Ulleval	1707.6	0	AGA	z-score change < 0	-0.0491597	0	0.5	1	Normal	Normal	-0.5
2108	50	female	Vaginal	790	7	8	yes	25	Ulleval	2167.8	0	AGA	z-score change < 0	-0.0491597	0	0.5	1	Normal	Normal	-0.5
2108	15	female	Vaginal	790	7	8	yes	25	Ulleval	941.6	0	AGA	z-score change < 0	-0.0491597	0	0.5	1	Normal	Normal	-0.5
2208	0	male	Vaginal	865	3	6	yes	25	Ulleval	823	0	AGA	z-score change < 0	-0.564286	0	1	1	Normal	Normal	0
2208	5	male	Vaginal	865	3	6	yes	25	Ulleval	811.6	0	AGA	z-score change < 0	-0.564286	0	1	1	Normal	Normal	0
2208	10	male	Vaginal	865	3	6	yes	25	Ulleval	988.6	0	AGA	z-score change < 0	-0.564286	0	1	1	Normal	Normal	0
2208	15	male	Vaginal	865	3	6	yes	25	Ulleval	1030.8	0	AGA	z-score change < 0	-0.564286	0	1	1	Normal	Normal	0
2208	25	male	Vaginal	865	3	6	yes	25	Ulleval	1227.8	0	AGA	z-score change < 0	-0.564286	0	1	1	Normal	Normal	0
2208	35	male	Vaginal	865	3	6	yes	25	Ulleval	1555.2	0	AGA	z-score change < 0	-0.564286	0	1	1	Normal	Normal	0
2208	40	male	Vaginal	865	3	6	yes	25	Ulleval	1755.9	0	AGA	z-score change < 0	-0.564286	0	1	1	Normal	Normal	0
2208	50	male	Vaginal	865	3	6	yes	25	Ulleval	2219.6	0	AGA	z-score change < 0	-0.564286	0	1	1	Normal	Normal	0
2208	55	male	Vaginal	865	3	6	yes	25	Ulleval	2340	0	AGA	z-score change < 0	-0.564286	0	1	1	Normal	Normal	0
2009	0	male	C-section	950	2	5	yes	30.57	Ulleval	917.5	1	SGA	z-score change >= 0	-0.11563	1	-0.3	-0.7	Small	Small	0.4
2009	10	male	C-section	950	2	5	yes	30.57	Ulleval	1056.4	1	SGA	z-score change >= 0	-0.11563	1	-0.3	-0.7	Small	Small	0.4
2009	15	male	C-section	950	2	5	yes	30.57	Ulleval	1144	1	SGA	z-score change >= 0	-0.11563	1	-0.3	-0.7	Small	Small	0.4
2009	20	male	C-section	950	2	5	yes	30.57	Ulleval	1245	1	SGA	z-score change >= 0	-0.11563	1	-0.3	-0.7	Small	Small	0.4
2009	30	male	C-section	950	2	5	yes	30.57	Ulleval	1634	1	SGA	z-score change >= 0	-0.11563	1	-0.3	-0.7	Small	Small	0.4
2009	35	male	C-section	950	2	5	yes	30.57	Ulleval	1808	1	SGA	z-score change >= 0	-0.11563	1	-0.3	-0.7	Small	Small	0.4
2009	55	male	C-section	950	2	5	yes	30.57	Ulleval	2471.4	1	SGA	z-score change >= 0	-0.11563	1	-0.3	-0.7	Small	Small	0.4
2010	0	male	Vaginal	740	8	8	no	26	Ulleval	733	0	SGA	z-score change >= 0	-0.202315	1	0.3	-0.1	Small	Normal	0.4
2010	0	male	Vaginal	740	8	8	no	26	Ulleval	733	0	SGA	z-score change >= 0	-0.202315	1	0.3	-0.1	Small	Normal	0.4
2010	5	male	Vaginal	740	8	8	no	26	Ulleval	772	0	SGA	z-score change >= 0	-0.202315	1	0.3	-0.1	Small	Normal	0.4
2010	10	male	Vaginal	740	8	8	no	26	Ulleval	772	0	SGA	z-score change >= 0	-0.202315	1	0.3	-0.1	Small	Normal	0.4
2010	15	male	Vaginal	740	8	8	no	26	Ulleval	958.8	0	SGA	z-score change >= 0	-0.202315	1	0.3	-0.1	Small	Normal	0.4
2010	20	male	Vaginal	740	8	8	no	26	Ulleval	958.8	0	SGA	z-score change >= 0	-0.202315	1	0.3	-0.1	Small	Normal	0.4
2010	30	male	Vaginal	740	8	8	no	26	Ulleval	1205	0	SGA	z-score change >= 0	-0.202315	1	0.3	-0.1	Small	Normal	0.4
2010	35	male	Vaginal	740	8	8	no	26	Ulleval	1306.6	0	SGA	z-score change >= 0	-0.202315	1	0.3	-0.1	Small	Normal	0.4
2010	45	male	Vaginal	740	8	8	no	26	Ulleval	1564	0	SGA	z-score change >= 0	-0.202315	1	0.3	-0.1	Small	Normal	0.4
2010	50	male	Vaginal	740	8	8	no	26	Ulleval	1726.8	0	SGA	z-score change >= 0	-0.202315	1	0.3	-0.1	Small	Normal	0.4
2010	60	male	Vaginal	740	8	8	no	26	Ulleval	2139.8	0	SGA	z-score change >= 0	-0.202315	1	0.3	-0.1	Small	Normal	0.4
2011	0	male	Vaginal	1311	8	8	yes	29.43	Ulleval	1254	0	AGA	z-score change >= 0	-0.299713	0	0.9	-0.3	Small	Normal	1.2
2011	10	male	Vaginal	1311	8	8	yes	29.43	Ulleval	1343.2	0	AGA	z-score change >= 0	-0.299713	0	0.9	-0.3	Small	Normal	1.2
2011	15	male	Vaginal	1311	8	8	yes	29.43	Ulleval	1539	0	AGA	z-score change >= 0	-0.299713	0	0.9	-0.3	Small	Normal	1.2
2011	25	male	Vaginal	1311	8	8	yes	29.43	Ulleval	1933	0	AGA	z-score change >= 0	-0.299713	0	0.9	-0.3	Small	Normal	1.2
2011	30	male	Vaginal	1311	8	8	yes	29.43	Ulleval	2198.2	0	AGA	z-score change >= 0	-0.299713	0	0.9	-0.3	Small	Normal	1.2
2011	35	male	Vaginal	1311	8	8	yes	29.43	Ulleval	2421.2	0	AGA	z-score change >= 0	-0.299713	0	0.9	-0.3	Small	Normal	1.2
2011	45	male	Vaginal	1311	8	8	yes	29.43	Ulleval	2822	0	AGA	z-score change >= 0	-0.299713	0	0.9	-0.3	Small	Normal	1.2
2011	55	male	Vaginal	1311	8	8	yes	29.43	Ulleval	3081	0	AGA	z-score change >= 0	-0.299713	0	0.9	-0.3	Small	Normal	1.2
2011	60	male	Vaginal	1311	8	8	yes	29.43	Ulleval	3225	0	AGA	z-score change >= 0	-0.299713	0	0.9	-0.3	Small	Normal	1.2
2012	15	male	C-section	1360	8	9	yes	30	Ulleval	NA	1	AGA	z-score change < 0	-0.550617	1	-0.3	-0.7	Small	Small	0.4
2012	20	male	C-section	1360	8	9	yes	30	Ulleval	1761	1	AGA	z-score change < 0	-0.550617	1	-0.3	-0.7	Small	Small	0.4
2012	30	male	C-section	1360	8	9	yes	30	Ulleval	2070	1	AGA	z-score change < 0	-0.550617	1	-0.3	-0.7	Small	Small	0.4
2012	5	male	C-section	1360	8	9	yes	30	Ulleval	1357.86	1	AGA	z-score change < 0	-0.550617	1	-0.3	-0.7	Small	Small	0.4
2013	5	male	C-section	460	1	5	yes	25.86	Ulleval	474	1	SGA	z-score change >= 0	0.677003	1	0	-1	Small	Small	1
2013	10	male	C-section	460	1	5	yes	25.86	Ulleval	570	1	SGA	z-score change >= 0	0.677003	1	0	-1	Small	Small	1
2013	15	male	C-section	460	1	5	yes	25.86	Ulleval	700	1	SGA	z-score change >= 0	0.677003	1	0	-1	Small	Small	1
2013	30	male	C-section	460	1	5	yes	25.86	Ulleval	1007	1	SGA	z-score change >= 0	0.677003	1	0	-1	Small	Small	1
2013	45	male	C-section	460	1	5	yes	25.86	Ulleval	1297.6	1	SGA	z-score change >= 0	0.677003	1	0	-1	Small	Small	1
2013	50	male	C-section	460	1	5	yes	25.86	Ulleval	1457.2	1	SGA	z-score change >= 0	0.677003	1	0	-1	Small	Small	1
2013	60	male	C-section	460	1	5	yes	25.86	Ulleval	1698.6	1	SGA	z-score change >= 0	0.677003	1	0	-1	Small	Small	1
2014	10	female	C-section	830	5	6	yes	26.86	Ulleval	1055.8	1	AGA	z-score change < 0	-0.891574	1	NA	-0.1	Small	NA	NA
2014	30	female	C-section	830	5	6	yes	26.86	Ulleval	1295.6	1	AGA	z-score change < 0	-0.891574	1	NA	-0.1	Small	NA	NA
2014	40	female	C-section	830	5	6	yes	26.86	Ulleval	1541	1	AGA	z-score change < 0	-0.891574	1	NA	-0.1	Small	NA	NA
2014	45	female	C-section	830	5	6	yes	26.86	Ulleval	1643.6	1	AGA	z-score change < 0	-0.891574	1	NA	-0.1	Small	NA	NA
2014	55	female	C-section	830	5	6	yes	26.86	Ulleval	1857.6	1	AGA	z-score change < 0	-0.891574	1	NA	-0.1	Small	NA	NA
2014	60	female	C-section	830	5	6	yes	26.86	Ulleval	1979.6	1	AGA	z-score change < 0	-0.891574	1	NA	-0.1	Small	NA	NA
2015	0	female	C-section	969	8	9	yes	27.86	Ulleval	924.75	1	AGA	z-score change < 0	-0.884196	1	-0.7	0.2	Normal	Small	-0.9
2015	10	female	C-section	969	8	9	yes	27.86	Ulleval	968.2	1	AGA	z-score change < 0	-0.884196	1	-0.7	0.2	Normal	Small	-0.9
2015	15	female	C-section	969	8	9	yes	27.86	Ulleval	1047.4	1	AGA	z-score change < 0	-0.884196	1	-0.7	0.2	Normal	Small	-0.9
2015	30	female	C-section	969	8	9	yes	27.86	Ulleval	1477	1	AGA	z-score change < 0	-0.884196	1	-0.7	0.2	Normal	Small	-0.9
2015	40	female	C-section	969	8	9	yes	27.86	Ulleval	1779	1	AGA	z-score change < 0	-0.884196	1	-0.7	0.2	Normal	Small	-0.9
2015	45	female	C-section	969	8	9	yes	27.86	Ulleval	1946	1	AGA	z-score change < 0	-0.884196	1	-0.7	0.2	Normal	Small	-0.9
2016	0	female	C-section	1248	9	10	yes	31	Ulleval	1213.5	1	SGA	z-score change < 0	-0.192398	1	-0.4	0	Small	Small	-0.4
2016	20	female	C-section	1248	9	10	yes	31	Ulleval	1759	1	SGA	z-score change < 0	-0.192398	1	-0.4	0	Small	Small	-0.4
2017	5	male	Vaginal	665	1	6	yes	24.86	Ulleval	625.4	1	AGA	z-score change < 0	-1.07897	1	-0.2	0	Small	Small	-0.2
2017	10	male	Vaginal	665	1	6	yes	24.86	Ulleval	616.6	1	AGA	z-score change < 0	-1.07897	1	-0.2	0	Small	Small	-0.2
2017	20	male	Vaginal	665	1	6	yes	24.86	Ulleval	686.2	1	AGA	z-score change < 0	-1.07897	1	-0.2	0	Small	Small	-0.2
2017	25	male	Vaginal	665	1	6	yes	24.86	Ulleval	793.6	1	AGA	z-score change < 0	-1.07897	1	-0.2	0	Small	Small	-0.2
2017	35	male	Vaginal	665	1	6	yes	24.86	Ulleval	1014.4	1	AGA	z-score change < 0	-1.07897	1	-0.2	0	Small	Small	-0.2
2017	45	male	Vaginal	665	1	6	yes	24.86	Ulleval	1250.2	1	AGA	z-score change < 0	-1.07897	1	-0.2	0	Small	Small	-0.2
2017	50	male	Vaginal	665	1	6	yes	24.86	Ulleval	1370	1	AGA	z-score change < 0	-1.07897	1	-0.2	0	Small	Small	-0.2
2017	60	male	Vaginal	665	1	6	yes	24.86	Ulleval	1636	1	AGA	z-score change < 0	-1.07897	1	-0.2	0	Small	Small	-0.2
2018	5	male	Vaginal	714	5	7	yes	25.57	Ulleval	879.6	1	AGA	z-score change < 0	-0.43085	1	0.1	-0.1	Small	Normal	0.2
2018	10	male	Vaginal	714	5	7	yes	25.57	Ulleval	879.6	1	AGA	z-score change < 0	-0.43085	1	0.1	-0.1	Small	Normal	0.2
2018	20	male	Vaginal	714	5	7	yes	25.57	Ulleval	990.8	1	AGA	z-score change < 0	-0.43085	1	0.1	-0.1	Small	Normal	0.2
2018	25	male	Vaginal	714	5	7	yes	25.57	Ulleval	1065.6	1	AGA	z-score change < 0	-0.43085	1	0.1	-0.1	Small	Normal	0.2
2018	25	male	Vaginal	714	5	7	yes	25.57	Ulleval	1065.6	1	AGA	z-score change < 0	-0.43085	1	0.1	-0.1	Small	Normal	0.2
2018	30	male	Vaginal	714	5	7	yes	25.57	Ulleval	1165.6	1	AGA	z-score change < 0	-0.43085	1	0.1	-0.1	Small	Normal	0.2
2018	35	male	Vaginal	714	5	7	yes	25.57	Ulleval	1289.4	1	AGA	z-score change < 0	-0.43085	1	0.1	-0.1	Small	Normal	0.2
2018	40	male	Vaginal	714	5	7	yes	25.57	Ulleval	1392.4	1	AGA	z-score change < 0	-0.43085	1	0.1	-0.1	Small	Normal	0.2
2119	5	male	C-section	1210	9	10	yes	29.29	Ulleval	1163.2	0	AGA	z-score change < 0	-0.246643	0	0.4	0.5	Normal	Normal	-0.1
2119	20	male	C-section	1210	9	10	yes	29.29	Ulleval	1548.4	0	AGA	z-score change < 0	-0.246643	0	0.4	0.5	Normal	Normal	-0.1
2119	40	male	C-section	1210	9	10	yes	29.29	Ulleval	2397	0	AGA	z-score change < 0	-0.246643	0	0.4	0.5	Normal	Normal	-0.1
2219	5	male	C-section	1180	5	6	yes	29.29	Ulleval	1136.4	0	AGA	z-score change >= 0	-0.0219942	0	1.1	0.5	Normal	Normal	0.6
2219	20	male	C-section	1180	5	6	yes	29.29	Ulleval	1601.4	0	AGA	z-score change >= 0	-0.0219942	0	1.1	0.5	Normal	Normal	0.6
2219	25	male	C-section	1180	5	6	yes	29.29	Ulleval	1601.4	0	AGA	z-score change >= 0	-0.0219942	0	1.1	0.5	Normal	Normal	0.6
2219	30	male	C-section	1180	5	6	yes	29.29	Ulleval	2046	0	AGA	z-score change >= 0	-0.0219942	0	1.1	0.5	Normal	Normal	0.6
2219	40	male	C-section	1180	5	6	yes	29.29	Ulleval	2433	0	AGA	z-score change >= 0	-0.0219942	0	1.1	0.5	Normal	Normal	0.6
2120	5	female	C-section	1000	8	6	yes	28.57	Ulleval	940	0	AGA	z-score change >= 0	-0.0504952	0	1.4	0.1	Normal	Normal	1.3
2120	10	female	C-section	1000	8	6	yes	28.57	Ulleval	1081.4	0	AGA	z-score change >= 0	-0.0504952	0	1.4	0.1	Normal	Normal	1.3
2120	15	female	C-section	1000	8	6	yes	28.57	Ulleval	1207.8	0	AGA	z-score change >= 0	-0.0504952	0	1.4	0.1	Normal	Normal	1.3
2120	25	female	C-section	1000	8	6	yes	28.57	Ulleval	1610.2	0	AGA	z-score change >= 0	-0.0504952	0	1.4	0.1	Normal	Normal	1.3
2120	40	female	C-section	1000	8	6	yes	28.57	Ulleval	2131.96	0	AGA	z-score change >= 0	-0.0504952	0	1.4	0.1	Normal	Normal	1.3
2120	55	female	C-section	1000	8	6	yes	28.57	Ulleval	NA	0	AGA	z-score change >= 0	-0.0504952	0	1.4	0.1	Normal	Normal	1.3
2220	0	male	C-section	910	7	8	yes	28.57	Ulleval	879.5	0	SGA	z-score change >= 0	0.204128	1	0.4	-0.2	Small	Normal	0.6
2220	10	male	C-section	910	7	8	yes	28.57	Ulleval	1031.4	0	SGA	z-score change >= 0	0.204128	1	0.4	-0.2	Small	Normal	0.6
2220	15	male	C-section	910	7	8	yes	28.57	Ulleval	1165.6	0	SGA	z-score change >= 0	0.204128	1	0.4	-0.2	Small	Normal	0.6
2220	25	male	C-section	910	7	8	yes	28.57	Ulleval	1503.6	0	SGA	z-score change >= 0	0.204128	1	0.4	-0.2	Small	Normal	0.6
2220	35	male	C-section	910	7	8	yes	28.57	Ulleval	1888.48	0	SGA	z-score change >= 0	0.204128	1	0.4	-0.2	Small	Normal	0.6
2220	40	male	C-section	910	7	8	yes	28.57	Ulleval	2007.12	0	SGA	z-score change >= 0	0.204128	1	0.4	-0.2	Small	Normal	0.6
2220	50	male	C-section	910	7	8	yes	28.57	Ulleval	NA	0	SGA	z-score change >= 0	0.204128	1	0.4	-0.2	Small	Normal	0.6
2220	55	male	C-section	910	7	8	yes	28.57	Ulleval	NA	0	SGA	z-score change >= 0	0.204128	1	0.4	-0.2	Small	Normal	0.6
2320	0	male	C-section	970	6	6	yes	28.57	Ulleval	922.5	0	SGA	z-score change >= 0	-0.15608	1	0.6	-0.2	Small	Normal	0.8
2320	10	male	C-section	970	6	6	yes	28.57	Ulleval	1052	0	SGA	z-score change >= 0	-0.15608	1	0.6	-0.2	Small	Normal	0.8
2320	20	male	C-section	970	6	6	yes	28.57	Ulleval	1338	0	SGA	z-score change >= 0	-0.15608	1	0.6	-0.2	Small	Normal	0.8
2320	40	male	C-section	970	6	6	yes	28.57	Ulleval	2105.2	0	SGA	z-score change >= 0	-0.15608	1	0.6	-0.2	Small	Normal	0.8
2320	45	male	C-section	970	6	6	yes	28.57	Ulleval	2329	0	SGA	z-score change >= 0	-0.15608	1	0.6	-0.2	Small	Normal	0.8
2320	55	male	C-section	970	6	6	yes	28.57	Ulleval	NA	0	SGA	z-score change >= 0	-0.15608	1	0.6	-0.2	Small	Normal	0.8
3001	0	male	C-section	1050	5	5	yes	27	Ahus	1040	0	AGA	z-score change >= 0	-0.172769	0	1.9	2	Normal	Normal	-0.1
3001	5	male	C-section	1050	5	5	yes	27	Ahus	1022.2	0	AGA	z-score change >= 0	-0.172769	0	1.9	2	Normal	Normal	-0.1
3001	10	male	C-section	1050	5	5	yes	27	Ahus	1152	0	AGA	z-score change >= 0	-0.172769	0	1.9	2	Normal	Normal	-0.1
3001	25	male	C-section	1050	5	5	yes	27	Ahus	1629.2	0	AGA	z-score change >= 0	-0.172769	0	1.9	2	Normal	Normal	-0.1
3001	35	male	C-section	1050	5	5	yes	27	Ahus	2044.4	0	AGA	z-score change >= 0	-0.172769	0	1.9	2	Normal	Normal	-0.1
3001	40	male	C-section	1050	5	5	yes	27	Ahus	2220	0	AGA	z-score change >= 0	-0.172769	0	1.9	2	Normal	Normal	-0.1
3001	45	male	C-section	1050	5	5	yes	27	Ahus	2440	0	AGA	z-score change >= 0	-0.172769	0	1.9	2	Normal	Normal	-0.1
3001	55	male	C-section	1050	5	5	yes	27	Ahus	2907.8	0	AGA	z-score change >= 0	-0.172769	0	1.9	2	Normal	Normal	-0.1
3102	0	female	C-section	1280	9	9	yes	29.29	Ahus	1222.5	0	AGA	z-score change < 0	-0.633454	0	1.1	0.5	Normal	Normal	0.6
3102	5	female	C-section	1280	9	9	yes	29.29	Ahus	1236.2	0	AGA	z-score change < 0	-0.633454	0	1.1	0.5	Normal	Normal	0.6
3102	10	female	C-section	1280	9	9	yes	29.29	Ahus	1365	0	AGA	z-score change < 0	-0.633454	0	1.1	0.5	Normal	Normal	0.6
3102	15	female	C-section	1280	9	9	yes	29.29	Ahus	1474.6	0	AGA	z-score change < 0	-0.633454	0	1.1	0.5	Normal	Normal	0.6
3102	25	female	C-section	1280	9	9	yes	29.29	Ahus	1801.6	0	AGA	z-score change < 0	-0.633454	0	1.1	0.5	Normal	Normal	0.6
3102	35	female	C-section	1280	9	9	yes	29.29	Ahus	2140.8	0	AGA	z-score change < 0	-0.633454	0	1.1	0.5	Normal	Normal	0.6
3202	0	male	C-section	1250	7	8	yes	29.29	Ahus	1157.5	1	AGA	z-score change < 0	-0.652077	1	1.2	0.8	Normal	Normal	0.4
3202	5	male	C-section	1250	7	8	yes	29.29	Ahus	1179.6	1	AGA	z-score change < 0	-0.652077	1	1.2	0.8	Normal	Normal	0.4
3202	10	male	C-section	1250	7	8	yes	29.29	Ahus	1298.6	1	AGA	z-score change < 0	-0.652077	1	1.2	0.8	Normal	Normal	0.4
3202	25	male	C-section	1250	7	8	yes	29.29	Ahus	1718.4	1	AGA	z-score change < 0	-0.652077	1	1.2	0.8	Normal	Normal	0.4
3202	30	male	C-section	1250	7	8	yes	29.29	Ahus	2098.2	1	AGA	z-score change < 0	-0.652077	1	1.2	0.8	Normal	Normal	0.4
3202	35	male	C-section	1250	7	8	yes	29.29	Ahus	2098.2	1	AGA	z-score change < 0	-0.652077	1	1.2	0.8	Normal	Normal	0.4
3003	5	male	C-section	1404	8	8	yes	30.14	Ahus	1260	1	AGA	z-score change < 0	-1.0041	1	0.7	1.2	Normal	Normal	-0.5
3003	10	male	C-section	1404	8	8	yes	30.14	Ahus	1368	1	AGA	z-score change < 0	-1.0041	1	0.7	1.2	Normal	Normal	-0.5
3003	20	male	C-section	1404	8	8	yes	30.14	Ahus	1604.2	1	AGA	z-score change < 0	-1.0041	1	0.7	1.2	Normal	Normal	-0.5
3003	25	male	C-section	1404	8	8	yes	30.14	Ahus	1756.6	1	AGA	z-score change < 0	-1.0041	1	0.7	1.2	Normal	Normal	-0.5
3003	35	male	C-section	1404	8	8	yes	30.14	Ahus	2108	1	AGA	z-score change < 0	-1.0041	1	0.7	1.2	Normal	Normal	-0.5
3004	0	female	C-section	1240	0	4	no	31.29	Ahus	1201.25	1	SGA	z-score change >= 0	0.0102652	1	1.1	-1	Small	Normal	2.1
3004	15	female	C-section	1240	0	4	no	31.29	Ahus	1515	1	SGA	z-score change >= 0	0.0102652	1	1.1	-1	Small	Normal	2.1
3004	20	female	C-section	1240	0	4	no	31.29	Ahus	1693.6	1	SGA	z-score change >= 0	0.0102652	1	1.1	-1	Small	Normal	2.1
3004	30	female	C-section	1240	0	4	no	31.29	Ahus	2138	1	SGA	z-score change >= 0	0.0102652	1	1.1	-1	Small	Normal	2.1
3005	5	female	C-section	1414	9	9	yes	32.57	Ahus	1361.6	1	SGA	z-score change < 0	-0.255819	1	-0.4	-0.8	Small	Small	0.4
3005	10	female	C-section	1414	9	9	yes	32.57	Ahus	1514.6	1	SGA	z-score change < 0	-0.255819	1	-0.4	-0.8	Small	Small	0.4
3005	20	female	C-section	1414	9	9	yes	32.57	Ahus	1856.6	1	SGA	z-score change < 0	-0.255819	1	-0.4	-0.8	Small	Small	0.4
